# Supplementary material for: Understanding Physical Activity Demands and Reported Perceptions of Fatigue in Children with Developmental Disabilities
Source: Behav Sci (Basel). 2026 Jun 9;16(6):945. doi: 10.3390/bs16060945 (PMC13295626; doi:10.3390/bs16060945)
Supplement: Supplementary file 1 [file behavsci-16-00945-s001.zip]

Archive with 1 entries (1 files):
- behavsci-4289109-supplementary.pdf
